# Supplementary material for: NRAS destines tumor cells to the lungs
Source: EMBO Mol Med. 2017 Mar 24;9(5):672–86. doi: 10.15252/emmm.201606978 (PMC5697015; doi:10.15252/emmm.201606978)
Supplement: Supplementary file 3 — Source Data for Expanded View [file EMMM-9-672-s003.zip]

Archive with 1 entries (1 files):
- EMM201606978_V3_EVFig1_source_data_blots.pdf
